# Supplementary material for: Tolerance Associated Gene Expression following Allogeneic Hematopoietic Cell Transplantation
Source: PLoS One. 2015 Mar 16;10(3):e0117001. doi: 10.1371/journal.pone.0117001 (PMC4361657; doi:10.1371/journal.pone.0117001)
Supplement: S1 File — (XLS) [file pone.0117001.s001.xls]

## Sheet: List Report
	1	2	3	4	5	6	7	8	9	10
2	KLRD1	ACTB	ACTB	ACTB	CD1D	ADAM9	ACTB	ACTB	CCL5	ALOX5
3	FCER1G	ALOX5	ADAM10	ACTB	CD8A	APLP2	ACTB	ADAM10	CCR2	ACTB
4	GZMA	ACTB	ADAM9	ACTB	CD8A	APLP2	ACTB	ACTB	CXCR6	ACTB
5	GZMB	ACTB	APLP2	APP	KLRD1	APP	CCL5	ACTB	FPR1	CCL5
6	IFNG	CYBB	APLP2	S100A8	CEACAM1	APP	CCR2	DPYSL2	FPR2	SNN
7	IL2RB	FPR1	APP	CR1	CTSS	APP	CXCR6	TSNAX-DISC1 DISC1	FPR3	IFNG
8	IL2RB	FPR2	APP	FCER1G	FCER1G	APP	SNN	FEZ1	CCR2	ITPR3
9	ITPR3	SNN	ACTB	FCER1G	FCER1G	CCR2	S1PR5	SNN	FPR1	CCL4
10	MYO6	CCR2	ACTB	FCGR1A	FCGR1A	SNN	CCR2	GAS7	CCR2	C17orf66
11	KIR2DL1	FPR1	CTNNA1	FCGR2A	IFNG	SNN	FPR1	ITPR3	CXCR6	PLA2G4A
12	KIR2DL1	IFNG	APP	GSN	MYO6	CCR2	S1PR5	SPON2	F2RL1	PRKAR1A
13	KIR2DL1	IL2RB	FZD1	ITPR3	JAK2	FPR1	CCR2	NEFL	FPR1	PLA2G4A
14	KIR2DL1	IL2RB	FZD1	MRC1	KIR2DL1	P2RY13	CXCR6	PAK1	FPR2	RAC1
15	KLRC3	ITPR3	SNN	MARCKS	KIR2DL1	CCR2	F2RL1	FPR2	FPR3	RHOA
16	KLRC4	MYO6	GZMB	PAK1	KLRC3	CXCR6	FPR1	PRKAR1A	XCL2 XCL1	PLA2G4A
17	KLRK1	PLA2G4A	PDLIM5	RAC1	KLRC4	F2RL1	FPR2	PLXNC1	CCL4L1 CCL4	CYBB
18	KLRK1	PAK1	NID1	RHOA	KLRK1	FPR1	FPR3	RAC1	PTAFR	NCF4
19	C17orf66	PLA2G4A	PAK1	SIRPA	KLRK1	FPR2	ITPR3	RHOA	RAC1	NCF2
20	KLRC2 KLRC1	RAC1	RAC1	SYK	KLRC2 KLRC1	FPR3	XCL2 XCL1	SEMA3C	SYK
21	KLRC2 KLRC1	RALGDS	RHOA	TLR4	KLRC2 KLRC1	NYO6	CCL4L1 CCL4		XCL2 XCL1
22	PAK1	RHOA	APP	CYBB	SP1	JAK2	PAK1
23	PPP2R2B	SNAP23		NCF4	NUAK1	PRKAR1A	RAC1
24	RAC1	PLA2G4A		NCF2		PPP2R2B	RHOA
25	SYK	CYBB				GRN	NUAK1
26	ZAP70	NCF4				SP1	ZAP70

## Sheet: Info
Info
General
Date	2014.09.24
Server	https://portal.genego.com
Version	MetaCore+MetaDrug® version 6.19 build 65960 scripts 65979.
Name	Moffitt - Gregory Bloom
Login	moffitt18
Export Settings
Homo sapiens	Yes
Mus musculus	No
Rattus norvegicus	No
Ortholog	No
With active data only	Yes
Active Data
Names	Type	Size
TolvsNon_rerecognized	General Experiment	609		Threshold	0
				P-value	1
