# Supplementary material for: Tolerance Associated Gene Expression following Allogeneic Hematopoietic Cell Transplantation
Source: PLoS One. 2015 Mar 16;10(3):e0117001. doi: 10.1371/journal.pone.0117001 (PMC4361657; doi:10.1371/journal.pone.0117001)
Supplement: S2 File — (XLSX) [file pone.0117001.s002.xlsx]

## Sheet: Sheet1
	20			30			40			50			60			70			80
10	235230_at	PLCXD2	10	236266_at	RORA	10	236266_at	RORA	10	236266_at	RORA	10	37145_at	GNLY	10	37145_at	GNLY	10	37145_at	GNLY
10	231776_at	EOMES	10	235230_at	PLCXD2	10	235230_at	PLCXD2	10	235230_at	PLCXD2	10	236266_at	RORA	10	237459_at	CDK17	10	244261_at	IL28RA
10	226625_at	TGFBR3	10	231776_at	EOMES	10	231776_at	EOMES	10	231776_at	EOMES	10	235230_at	PLCXD2	10	236266_at	RORA	10	237459_at	CDK17
10	219566_at	PLEKHF1	10	226625_at	TGFBR3	10	226625_at	TGFBR3	10	226625_at	TGFBR3	10	231776_at	EOMES	10	235230_at	PLCXD2	10	236266_at	RORA
10	214119_s_at	FKBP1A	10	220684_at	TBX21	10	221060_s_at	TLR4	10	221477_s_at	SOD2	10	226625_at	TGFBR3	10	231776_at	EOMES	10	235230_at	PLCXD2
10	206974_at	CXCR6	10	219566_at	PLEKHF1	10	220684_at	TBX21	10	221060_s_at	TLR4	10	223501_at	TNFSF13B	10	226625_at	TGFBR3	10	231776_at	EOMES
10	206486_at	LAG3	10	218832_x_at	ARRB1	10	219566_at	PLEKHF1	10	220832_at	TLR8	10	222881_at	HPSE	10	224341_x_at	TLR4	10	229560_at	TLR8
10	204787_at	VSIG4	10	214119_s_at	FKBP1A	10	218832_x_at	ARRB1	10	220684_at	TBX21	10	221477_s_at	SOD2	10	223501_at	TNFSF13B	10	226625_at	TGFBR3
10	204731_at	TGFBR3	10	206974_at	CXCR6	10	214119_s_at	FKBP1A	10	219566_at	PLEKHF1	10	221060_s_at	TLR4	10	222881_at	HPSE	10	224649_x_at	CCNY
10	204530_s_at	TOX	10	206486_at	LAG3	10	210186_s_at	FKBP1A	10	219132_at	PELI2	10	220832_at	TLR8	10	221477_s_at	SOD2	10	224341_x_at	TLR4
10	1557985_s_at	CEP78	10	205758_at	CD8A	10	206974_at	CXCR6	10	218832_x_at	ARRB1	10	220684_at	TBX21	10	221060_s_at	TLR4	10	223501_at	TNFSF13B
9	218832_x_at	ARRB1	10	204787_at	VSIG4	10	206486_at	LAG3	10	218718_at	PDGFC	10	219566_at	PLEKHF1	10	220832_at	TLR8	10	222881_at	HPSE
7	236266_at	RORA	10	204731_at	TGFBR3	10	205758_at	CD8A	10	214119_s_at	FKBP1A	10	219132_at	PELI2	10	220684_at	TBX21	10	221477_s_at	SOD2
7	220684_at	TBX21	10	204530_s_at	TOX	10	204787_at	VSIG4	10	210186_s_at	FKBP1A	10	218832_x_at	ARRB1	10	219566_at	PLEKHF1	10	221060_s_at	TLR4
7	205758_at	CD8A	10	1557985_s_at	CEP78	10	204731_at	TGFBR3	10	209717_at	EVI5	10	218718_at	PDGFC	10	219132_at	PELI2	10	220832_at	TLR8
7	1405_i_at	CCL5	9	210186_s_at	FKBP1A	10	204530_s_at	TOX	10	209615_s_at	PAK1	10	214119_s_at	FKBP1A	10	218832_x_at	ARRB1	10	220684_at	TBX21
6	210186_s_at	FKBP1A	9	1405_i_at	CCL5	10	1557985_s_at	CEP78	10	206974_at	CXCR6	10	213915_at	NKG7	10	218718_at	PDGFC	10	219566_at	PLEKHF1
6	200696_s_at	GSN	8	200696_s_at	GSN	10	1405_i_at	CCL5	10	206486_at	LAG3	10	211101_x_at	LILRA2	10	214119_s_at	FKBP1A	10	219132_at	PELI2
4	221060_s_at	TLR4	7	221060_s_at	TLR4	9	222881_at	HPSE	10	205758_at	CD8A	10	210186_s_at	FKBP1A	10	213915_at	NKG7	10	218832_x_at	ARRB1
4	213915_at	NKG7	7	213915_at	NKG7	9	220832_at	TLR8	10	204787_at	VSIG4	10	209717_at	EVI5	10	213817_at	IRAK3	10	218718_at	PDGFC
4	209717_at	EVI5	7	205495_s_at	GNLY	9	218718_at	PDGFC	10	204731_at	TGFBR3	10	209615_s_at	PAK1	10	211101_x_at	LILRA2	10	216841_s_at	SOD2
3	212099_at	RHOB	6	37145_at	GNLY	9	200696_s_at	GSN	10	204530_s_at	TOX	10	208893_s_at	DUSP6	10	210186_s_at	FKBP1A	10	215933_s_at	HHEX
3	205789_at	CD1D	5	221477_s_at	SOD2	8	37145_at	GNLY	10	200696_s_at	GSN	10	206974_at	CXCR6	10	210176_at	TLR1	10	214119_s_at	FKBP1A
3	205495_s_at	GNLY	5	219132_at	PELI2	8	221477_s_at	SOD2	10	1557985_s_at	CEP78	10	206486_at	LAG3	10	209717_at	EVI5	10	213915_at	NKG7
3	201887_at	IL13RA1	5	218718_at	PDGFC	8	219132_at	PELI2	10	1405_i_at	CCL5	10	205789_at	CD1D	10	209615_s_at	PAK1	10	213817_at	IRAK3
2	37145_at	GNLY	5	212099_at	RHOB	8	205495_s_at	GNLY	9	37145_at	GNLY	10	205758_at	CD8A	10	208893_s_at	DUSP6	10	212099_at	RHOB
2	221477_s_at	SOD2	5	209717_at	EVI5	8	204232_at	FCER1G	9	223501_at	TNFSF13B	10	205495_s_at	GNLY	10	207840_at	CD160	10	211495_x_at	TNFSF12-TNFSF13 TNFSF13
2	218718_at	PDGFC	4	222881_at	HPSE	8	201887_at	IL13RA1	9	222881_at	HPSE	10	204787_at	VSIG4	10	207794_at	CCR2	10	211101_x_at	LILRA2
2	210321_at	GZMH	4	210321_at	GZMH	7	213915_at	NKG7	9	213915_at	NKG7	10	204731_at	TGFBR3	10	206974_at	CXCR6	10	210321_at	GZMH
2	206785_s_at	KLRC2 KLRC1	4	209615_s_at	PAK1	7	209717_at	EVI5	9	208893_s_at	DUSP6	10	204530_s_at	TOX	10	206785_s_at	KLRC2 KLRC1	10	210186_s_at	FKBP1A
2	201681_s_at	DLG5	4	206785_s_at	KLRC2 KLRC1	7	205789_at	CD1D	9	205789_at	CD1D	10	204232_at	FCER1G	10	206666_at	GZMK	10	210176_at	TLR1
1	215933_s_at	HHEX	4	205789_at	CD1D	7	201681_s_at	DLG5	9	205495_s_at	GNLY	10	201887_at	IL13RA1	10	206486_at	LAG3	10	209717_at	EVI5
1	209615_s_at	PAK1	4	204529_s_at	TOX	6	212099_at	RHOB	9	204232_at	FCER1G	10	201681_s_at	DLG5	10	205789_at	CD1D	10	209615_s_at	PAK1
1	207840_at	CD160	4	201887_at	IL13RA1	6	210321_at	GZMH	9	201887_at	IL13RA1	10	200696_s_at	GSN	10	205758_at	CD8A	10	209499_x_at	TNFSF12-TNFSF13 TNFSF13
1	205488_at	GZMA	4	201681_s_at	DLG5	6	209615_s_at	PAK1	8	211101_x_at	LILRA2	10	1557985_s_at	CEP78	10	205495_s_at	GNLY	10	208893_s_at	DUSP6
1	204529_s_at	TOX	3	220832_at	TLR8	5	223501_at	TNFSF13B	8	201681_s_at	DLG5	10	1405_i_at	CCL5	10	205291_at	IL2RB	10	207840_at	CD160
			3	208893_s_at	DUSP6	5	208893_s_at	DUSP6	7	212099_at	RHOB	9	237459_at	CDK17	10	204787_at	VSIG4	10	207794_at	CCR2
			3	207840_at	CD160	5	206785_s_at	KLRC2 KLRC1	7	210321_at	GZMH	9	209499_x_at	TNFSF12-TNFSF13 TNFSF13	10	204731_at	TGFBR3	10	207072_at	IL18RAP
			3	204232_at	FCER1G	5	1555691_a_at	KLRK1 KLRC4-KLRK1	7	207794_at	CCR2	9	207840_at	CD160	10	204530_s_at	TOX	10	206974_at	CXCR6
			3	1555691_a_at	KLRK1 KLRC4-KLRK1	4	211101_x_at	LILRA2	7	206785_s_at	KLRC2 KLRC1	9	207794_at	CCR2	10	204232_at	FCER1G	10	206785_s_at	KLRC2 KLRC1
			2	244261_at	IL28RA	4	207840_at	CD160	7	1554899_s_at	FCER1G	9	206785_s_at	KLRC2 KLRC1	10	201887_at	IL13RA1	10	206666_at	GZMK
			2	237459_at	CDK17	4	206666_at	GZMK	6	209499_x_at	TNFSF12-TNFSF13 TNFSF13	9	206666_at	GZMK	10	201681_s_at	DLG5	10	206486_at	LAG3
			2	206666_at	GZMK	4	205488_at	GZMA	6	207840_at	CD160	9	1554899_s_at	FCER1G	10	201506_at	TGFBI	10	205789_at	CD1D
			2	203139_at	DAPK1	4	204529_s_at	TOX	6	206666_at	GZMK	8	224341_x_at	TLR4	10	200696_s_at	GSN	10	205758_at	CD8A
			1	240254_at	TNIK	4	1554899_s_at	FCER1G	6	1555691_a_at	KLRK1 KLRC4-KLRK1	8	212099_at	RHOB	10	1557985_s_at	CEP78	10	205495_s_at	GNLY
			1	229560_at	TLR8	3	244261_at	IL28RA	5	237459_at	CDK17	8	211495_x_at	TNFSF12-TNFSF13 TNFSF13	10	1554899_s_at	FCER1G	10	205488_at	GZMA
			1	224649_x_at	CCNY	3	237459_at	CDK17	5	224341_x_at	TLR4	8	210176_at	TLR1	10	1405_i_at	CCL5	10	205291_at	IL2RB
			1	223501_at	TNFSF13B	3	224649_x_at	CCNY	5	213817_at	IRAK3	7	224649_x_at	CCNY	9	224649_x_at	CCNY	10	204787_at	VSIG4
			1	216841_s_at	SOD2	3	205291_at	IL2RB	5	205488_at	GZMA	7	215933_s_at	HHEX	9	212099_at	RHOB	10	204731_at	TGFBR3
			1	215933_s_at	HHEX	3	203139_at	DAPK1	5	201506_at	TGFBI	7	213817_at	IRAK3	9	211495_x_at	TNFSF12-TNFSF13 TNFSF13	10	204530_s_at	TOX
			1	213817_at	IRAK3	2	240254_at	TNIK	4	240254_at	TNIK	7	210321_at	GZMH	9	210321_at	GZMH	10	204529_s_at	TOX
			1	211101_x_at	LILRA2	2	229560_at	TLR8	4	224649_x_at	CCNY	7	205291_at	IL2RB	9	209499_x_at	TNFSF12-TNFSF13 TNFSF13	10	204232_at	FCER1G
			1	210176_at	TLR1	2	215933_s_at	HHEX	4	215838_at	LILRA5	7	201506_at	TGFBI	9	207072_at	IL18RAP	10	203372_s_at	SOCS2
			1	209499_x_at	TNFSF12-TNFSF13 TNFSF13	2	213817_at	IRAK3	4	211495_x_at	TNFSF12-TNFSF13 TNFSF13	7	200975_at	PPT1	9	205488_at	GZMA	10	203243_s_at	PDLIM5
			1	207794_at	CCR2	2	211495_x_at	TNFSF12-TNFSF13 TNFSF13	4	210176_at	TLR1	6	223502_s_at	TNFSF13B	9	203139_at	DAPK1	10	203139_at	DAPK1
			1	205844_at	VNN1	2	209499_x_at	TNFSF12-TNFSF13 TNFSF13	4	207072_at	IL18RAP	6	205488_at	GZMA	9	202902_s_at	CTSS	10	202902_s_at	CTSS
			1	205488_at	GZMA	2	207794_at	CCR2	4	204529_s_at	TOX	6	204529_s_at	TOX	9	200975_at	PPT1	10	202877_s_at	CD93
			1	205291_at	IL2RB	2	207072_at	IL18RAP	4	1552701_a_at	CARD16	6	203139_at	DAPK1	9	1552701_a_at	CARD16	10	201887_at	IL13RA1
			1	201506_at	TGFBI	2	205844_at	VNN1	3	244261_at	IL28RA	6	1555691_a_at	KLRK1 KLRC4-KLRK1	8	215933_s_at	HHEX	10	201681_s_at	DLG5
			1	1554899_s_at	FCER1G	2	202877_s_at	CD93	3	216841_s_at	SOD2	6	1552701_a_at	CARD16	8	205844_at	VNN1	10	201506_at	TGFBI
			1	1552701_a_at	CARD16	2	201506_at	TGFBI	3	215933_s_at	HHEX	5	240254_at	TNIK	8	204529_s_at	TOX	10	200975_at	PPT1
						1	227798_at	SMAD1	3	205844_at	VNN1	5	207072_at	IL18RAP	7	229560_at	TLR8	10	200696_s_at	GSN
						1	224341_x_at	TLR4	3	205291_at	IL2RB	5	205844_at	VNN1	7	223502_s_at	TNFSF13B	10	1557985_s_at	CEP78
						1	223502_s_at	TNFSF13B	3	203139_at	DAPK1	5	202902_s_at	CTSS	7	202877_s_at	CD93	10	1554899_s_at	FCER1G
						1	216841_s_at	SOD2	3	202877_s_at	CD93	4	244261_at	IL28RA	7	1555691_a_at	KLRK1 KLRC4-KLRK1	10	1552701_a_at	CARD16
						1	210176_at	TLR1	3	200975_at	PPT1	4	215838_at	LILRA5	6	244261_at	IL28RA	10	1405_i_at	CCL5
						1	204103_at	CCL4L1 CCL4 CCL4L2	2	229560_at	TLR8	4	1553196_a_at	FCRL3	6	216841_s_at	SOD2	9	240254_at	TNIK
						1	200975_at	PPT1	2	223502_s_at	TNFSF13B	3	229560_at	TLR8	6	215838_at	LILRA5	9	232068_s_at	TLR4
						1	1553196_a_at	FCRL3	2	204103_at	CCL4L1 CCL4 CCL4L2	3	216841_s_at	SOD2	6	1555814_a_at	RHOA	9	223502_s_at	TNFSF13B
						1	1552701_a_at	CARD16	2	1555814_a_at	RHOA	3	202877_s_at	CD93	6	1553196_a_at	FCRL3	9	215838_at	LILRA5
									1	232068_s_at	TLR4	2	227798_at	SMAD1	5	240254_at	TNIK	9	210164_at	GZMB
									1	227798_at	SMAD1	2	204103_at	CCL4L1 CCL4 CCL4L2	5	210164_at	GZMB	9	205844_at	VNN1
									1	203243_s_at	PDLIM5	2	203372_s_at	SOCS2	5	203372_s_at	SOCS2	9	1555691_a_at	KLRK1 KLRC4-KLRK1
									1	202902_s_at	CTSS	2	1555814_a_at	RHOA	5	203243_s_at	PDLIM5	9	1553196_a_at	FCRL3
									1	1553196_a_at	FCRL3	1	244313_at	CR1	3	236313_at	CDKN2B	8	204959_at	MNDA
												1	236313_at	CDKN2B	3	227798_at	SMAD1	7	227798_at	SMAD1
												1	232068_s_at	TLR4	3	217552_x_at	CR1	7	214511_x_at	FCGR1B FCGR1A FCGR1C
												1	217552_x_at	CR1	3	210354_at	IFNG	7	204103_at	CCL4L1 CCL4 CCL4L2
												1	214511_x_at	FCGR1B FCGR1A FCGR1C	3	204959_at	MNDA	6	210354_at	IFNG
												1	210606_x_at	KLRD1	3	204103_at	CCL4L1 CCL4 CCL4L2	6	207723_s_at	KLRC3
												1	210354_at	IFNG	2	244313_at	CR1	6	1555814_a_at	RHOA
												1	210164_at	GZMB	2	232068_s_at	TLR4	5	217552_x_at	CR1
												1	204959_at	MNDA	2	214511_x_at	FCGR1B FCGR1A FCGR1C	4	236313_at	CDKN2B
												1	204794_at	DUSP2	1	210606_x_at	KLRD1	4	204794_at	DUSP2
												1	203243_s_at	PDLIM5	1	207795_s_at	KLRD1	3	1552386_at	GAPT
															1	207723_s_at	KLRC3	2	244313_at	CR1
															1	204794_at	DUSP2	2	210606_x_at	KLRD1
															1	1552386_at	GAPT	1	207795_s_at	KLRD1
