# Supplementary material for: Tolerance Associated Gene Expression following Allogeneic Hematopoietic Cell Transplantation
Source: PLoS One. 2015 Mar 16;10(3):e0117001. doi: 10.1371/journal.pone.0117001 (PMC4361657; doi:10.1371/journal.pone.0117001)
Supplement: S4 File — (XLSX) [file pone.0117001.s004.xlsx]

## Sheet: cell type immuno gene sets.gmx.
cd4	cd8	cd14	cd19	cd56	cd66	eb	mk
na	na	na	na	na	na	na	na
ANK3	CD8B	ZNF703	2DOA_HUMAN	ZBTB16	A2A3Q1_HUMAN	YPEL4	ABCC4
AQP3	CD8A	ZNF503	2DOB_HUMAN	TKTL1	A2BER5_HUMAN	XR_017029.1	ABHD4
AXIN2	CD248	ZNF385	ABCB4	SPON2	AATK	WDR34	ADCY6
C20orf82	LOC650761	ZDHHC7	ACBD3	SIGLECP3	ABCA1	VAT1	ALDH7A1
C3orf59	DKK3	ZDHHC1	ADAM28	SH2D1B	ABCG1	UROS	ALG10B
C6orf105		XR_017883.1	ADK	RUTBC2	ABHD2	UBAC1	ALOX12
CD40LG		VENTX	AFF3	Q8IVY7_HUMAN	ABHD3	U464_HUMAN	ANGPT1
CHN1		VCAN	AIM2	Q6ZVG4_HUMAN	ABP1	TUBB6	ARHGAP18
CMTM8		USP6	ARHGAP17	PTGDS	ABR	TUBB2B	ARHGAP21
CRIP2		TTYH3	ARHGAP24	PTGDR	ABTB1	TTLL12	ARMCX1
CTLA4		TTYH2	BACH2	PRSS23	ABTB2	TSTA3	ARMET
DPP4		TRPV4	BANK1	PRF1	ACOX1	TST	ASB9
DUSP4		TPP1	BCAS4	PLEKHF1	ACSL1	TSPAN5	ATP2C1
EDAR		TNFSF13	BCL11A	PDZD4	ADAM8	TSPAN17	BAMBI
EPHX2		TMEM51	BLK	PDGFRB	ADAR	TSC22D1	BAT5
FBXL16		TMEM176A	BLNK	PDGFD	ADIPOR1	TRYA1_HUMAN	BAT5_HUMAN
FHIT		TICAM2	BLR1	OSBPL5	ADM	TRIM10	BEX1
GAL3ST4		TGFBI	BTLA	NP_060401.2	ADORA3	TRIB3	C10orf38
HKDC1		TDRD9	C13orf18	NMUR1	ALOX15	TRAPPC6B	C10orf47
HPCAL4		TCN2	C16orf74	NCR1	ALOX5AP	TRAP1	C12orf39
ICOS		TBC1D8	C1orf165	NCAM1	ALPL	TPSG1	C14orf149
IL2RA		TBC1D2	C22orf13	MYOM2	AMD1	TPSD1	C14orf73
IL6ST		SUMF1	C4orf34	MMP23A	AMICA1	TPSB2	C18orf1
INPP4B		STAB1	C8orf13	LOC648868	ANKRD13D	TNNI3	C19orf51
LGALS3BP		SMPDL3A	C9orf45	LOC645464	ANKRD22	TNFSF9	C1orf150
LOC642233		SMARCD3	CAMK1G	LOC642253	ANP32A	TNFRSF19	C3orf52
LOC648526		SLITRK4	CCR6	LOC440266	ANPEP	TMOD1	C3orf54
MAL		SLC7A7	CD19	LOC401321	ANTXR2	TMEM98	C3orf60
MAN1C1		SLC46A2	CD1C	LINGO2	ANXA11	TMEM63B	C5
MEOX1		SLC37A2	CD200	LIM2	ANXA3	TMEM56	C5orf13
NP_694946.1		SLC36A4	CD22	LDB2	APBB1IP	TMEM14C	C5orf23
NP_775934.3		SLC2A9	CD37	LAIR2	AQP9	TMEM14B	C9orf58
PI16		SLC29A3	CD40	KLRF1	ARFIP1	TGM2	CALD1
PLEKHG5		SLC27A1	CD72	KLRD1	ARG1	TFRC	CAPN11
PLEKHK1		SLC24A4	CD79A	KLRC3	ARHGAP25	TFDP1	CAV2
PRKCA		SGK3	CD79B	KLRC1	ARHGAP26	TANC1	CCND1
SGPP2		SERPINB8	CD83	KIR3DL2	ARHGAP9	TACSTD1	CD109
TCEA3		SCPEP1	CD86	KIR3DL1	ARID3A	TACC2	CEP55
TRAT1		SCARB2	CDCA7L	KIR2DL4	ARID4A	TAC3	CKB
TRBV18		SAT2	CNFN	KIR2DL1	ARRDC3	SYNGR1	CLEC1B
TSHZ2		SASH1	CNTNAP2	IL2RB	ARSA	SYCP1	CMTM5
TSPAN18		SAMD4A	COBLL1	IL12RB2	ATG16L2	STX2	COL24A1
VSIG1		RTN1	COL4A4	IGFBP7	AXUD1	SREBF1	CPA3
WNT7A		RRAS	CPNE5	HOP_HUMAN	AYTL1	SPTB	CPB1
		RPS6KA4	CR2	HOP	B3GNT8	SPRED2	CPXM1
		RNF213	CSNK1G3	GZMB	B3GNTL1	SPATA9	CSRP1
		RIN2	CYBASC3	GPR56	B4GALT5	SPA17	CTDSPL
		RIN1	DBNDD1	GNLY	BANP	SORBS1	CTTNBP2
		RASSF4	DFNA5	GK5	BASP1	SOCS2	CXCL2
		PRAM1	DNASE1L3	FGFBP2	BAZ1A	SNCAIP	CYYR1
		PLXNB2	DUS2L	FEZ1	BAZ2B	SLC6A9	DAAM1
		PLD3	E2F5	FASLG	BCL10	SLC6A8	DAD1
		PLA2G7	EAF2	EDG8	BCL2A1	SLC4A1	DCBLD2
		PID1	EBF	CX3CR1	BCL3	SLC43A1	DDAH1
		P2RX7	EBI3	COLQ	BCL6	SLC38A5	DDEF2
		OLFM1	ELL3	COL13A1	BEST1	SLC36A1	DENND2C
		OAS1	FAIM3	CMKLR1	BIN3	SLC2A1	DEPDC1
		OAF	FAM129C	CLIC3	BLZF1	SLC25A39	DEPDC6
		NRG1	FAM3C	CHST12	BMX	SLC25A21	DKK1
		NR_003276.1	FBXO16	CD247	BPI	SLC16A9	DLK1
		NP_940938.1	FCER2	CD160	BTN2A1	SLC11A2	DNAJC12
		NP_115986.3	FCGR2B	CCL4L2	BTNL8	SETD8	DNM1L
		NP_061134.1	FCRL1	CCL4L1	C10orf118	SELENBP1	DNM3
		NP_001034485.1	FCRL2	CCL4	C10orf128	SEC22C	DNMT3B
		NLRP3	FCRL3	CCL3L3	C10orf33	SDC4	DOCK1
		NFE2L3	FCRL5	CCL3L1	C11orf54	SCMH1	DPPA4
		NETO2	FCRLA	CCL3	C12orf35	S100A3	DTD1
		NAGA	FLJ22531	C3orf57	C15orf29	RUVBL2	EFHC2
		MTMR11	FLJ43505	C1orf21	C15orf39	RPS6KL1	EGF
		MS4A7	GGA2	C18orf23	C16orf54	RNF123	ELOVL7
		MS4A6A	GLDC	BZRAP1	C16orf57	RNASE1	EMILIN1
		MARCO	GNG3	BNC2	C16orf72	RHOBTB3	ESAM
		MAN2B1	GNG7	ASCL2	C19orf22	RHD	EVI1
		MAFB	GPM6A	AKR1C3	C19orf35	RHAG	EXOC3L2
		LYZ	GPR18	ADAMTS1	C1orf183	RFESD	F2R
		LRP1	HA23_HUMAN		C1orf24	REXO2	F2RL2
		LOC653518	HA24_HUMAN		C1RL	RELN	FABP5
		LOC284837	HB21_HUMAN		C20orf111	RDH10	FABPE_HUMAN
		LOC162073	HIP1R		C20orf32	RASD1	FAIM
		LILRB1	HLA-DOA		C20orf43	RARRES1	FAM64A
		LGALS3	HLA-DOB		C20orf74	RAP1GAP	FAM69B
		LGALS2	HLA-DQA1		C3orf34	RAB3IL1	FAM98A
		KLF4	HLA-DQB1		C3orf62	Q9UDY6-2	FCER1A
		KLF11	HVCN1		C5AR1	Q8N7N0_HUMAN	FHOD1
		KLF10	ID3		C5orf32	Q6ZMM7_HUMAN	FKBP14
		KIAA1598	IFT57		C6orf32	Q49A61_HUMAN	FNBP1L
		KIAA1212	IGHG2		C9orf164	Q13209_HUMAN	FREM1
		KCTD12	IGHV1-46		CA4	PSAT1	FUNDC1
		IL15	IGHV1-58		CABIN_HUMAN	PRKAB1	FUT8
		IFI30	IGHV2-26		CACNG6	PRG2	GAMT
		HTRA1	IGHV3-49		CALCOCO1	PRDX2	GCNT1
		HOMER3	IGJ		CAMK1D	PPOX	GJA4
		HNMT	IGKV1-33		CAMK2G	PPME1	GOLT1B
		HMOX1	IGKV1-9		CAMP	PNMT	GP1BA
		HEXB	IGKV1D-33		CANT1	PMP22	GP1BB
		H2AFY	IGKV1D-43		CAPNS2	PLVAP	GP5
		GRN	IGKV1D-8		CARD8	PLEKHH3	GP6
		GPR35	IGKV2-30		CASC3	PLEK2	GP9
		GPR30	IGKV2-40		CASP5	PLD1	GSTM5
		GPR124	IGKV2D-30		CASP8	PKLR	GUCY1A3
		GPBAR1	IGKV3-11		CAT	PIK3R2	GUCY1B3
		GAS7	IGKV3-20		CCDC126	PIGQ	HGD
		FZD2	IGKV3D-11		CCDC49	PHLDA3	HMGN1
		FZD1	IGKV3D-20		CCL23	PCSK9	HSD17B14
		FXYD6	IGKV5-2		CCNDBP1	PCK2	IFRD2
		FUCA1	IGKV6-21		CCNG2	OSBPL6	ILK
		FPRL2	IGLV8-61		CCNJL	OSBP2	IRX3
		FOSB	IL4R		CCPG1	OAT	ISCA1
		FOLR2	ILDR1		CCR1	NSMCE2	ITGA2
		FER1L3	IRF4		CCR3	NP_619731.1	ITGA2B
		FCN1	IRF8		CD46	NP_203751.2	ITGA8
		FBN2	ITM2C		CD55	NP_112203.1	ITGB5
		FAM20C	ITPR1		CD97	NP_060895.1	ITPKA
		FAM105A	KCNG1		CDA	NP_057574.2	KIF2A
		EXT1	KIAA1407		CDC42EP2	NP_057452.1	KLHDC5
		ERICH1	KLHL14		CDH2	NP_056496.1	LAMB2
		EPB41L3	KMO		CDIPT	NP_056263.1	LAPTM4B
		EMP1	LARGE		CDKN2D	NFIA	LAT
		EMILIN2	LOC389641		CDS2	NDFIP2	LGMN
		EHD4	LOC390712		CEACAM1	NAT14	LIMS1
		EDG3	LOC400509		CEACAM3	MYO1D	LOC283683
		ECGF1	LOC641700		CEACAM6	MYL4	LOC346887
		DUSP3	LOC642299		CEACAM8	MYH10	LOC649260
		DPYSL2	LOC642701		CEBPB	MYB	LOC652175
		DPYD	LOC644641		CEBPE	MUC1	LRP8
		DHRS4L2	LOC644908		CENTD3	MST1	LRRC16
		DHRS4	LOC647606		CEP63	MRPS9	LRRC32
		DAGLA	LOC649812		CFLAR	MRPS17	LRRC8B
		CYP2S1	LOC653761		CHIC2	MPST	LRRFIP2
		CYP1B1	LOC654191		CHMP2A	MIPEP	LSMD1
		CYBB	LOC90925		CHST7	MINPP1	LTBP1
		CXCL10	MOSC2		CHSY1	MICALL2	LY6G6D
		CTSZ	MOXD1		CIR_HUMAN	MGST3	MAOB
		CTSH	MS4A1		CKLF	METAP2	MAP1A
		CTSB	NAPSA		CLC	MELK	MAPK12
		CST3	NAPSB		CLEC4E	MCAT	MED12L
		CSF1R	NP_056002.1		CMTM2	MAOA	MEIS1
		CRTAP	NP_071409.2		CNTNAP3	MAGI1	MGLL
		CPVL	NP_659410.3		CNTNAP3B	LXN	MLLT11
		CPNE8	NP_689963.2		CPD	LRP11	MMRN1
		COMMD9	NP_742001.1		CR1	LONP1	MPL
		CLEC6A	NP_775783.1		CREB5	LOH11CR2A	MYCN
		CLEC3B	NT5E		CRK	LOC643904	MYEOV
		CLEC10A	OPN3		CSF2RA	LOC440804	MYLK
		CLDN23	OSBPL10		CSF2RB	LGR4	MYOM1
		CG38_HUMAN	P2RX5		CSF3R	LGALS7	MYOZ3
		CES1	PACAP		CSNK1G2	LEPR	NDN
		CENTA2	PALM2		CTBS	LEG7_HUMAN	NEK6
		CECR1	PAOX		CTSG	KRT19	NFIB
		CEBPA	PARM1_HUMAN		CXCL1	KRT13	NLK
		CD93	PFTK1		CXCL14	KLF1	NP_001003693.1
		CD86	PKIG		CXCL6	KIT	NP_054900.1
		CD68	PLEKHA2		CXorf23	KIAA1522	NP_115981.1
		CD33	PLEKHF2		CYB5R4	KIAA0859	NP_694978.2
		CD300C	PLEKHG1		CYP4F12	KIAA0495	NP_997327.1
		CD1D	PNOC		CYP4F3	KEL	NT5M
		CD1B	POLD4		DACH1	KCNH2	P2RX1
		CD163	POU2AF1		DAPK2	ISOC2	P2RY1
		CD14	PPAPDC1B		DDEF1	ISG20L1	PBX1
		CCR2	PPM1K		DDIT3	IQWD1	PCYOX1L
		CALML4	PRKCE		DDOST	IPO11	PDE5A
		CACNA2D4	PTPRK		DDX58	IGFL2	PDE8B
		CACNA2D3	PTPRO		DEDD2	IFT122	PDGFC
		C4orf18	Q13808_HUMAN		DEFA3	IFRD2	PDIA5
		C22orf9	Q8N8D0_HUMAN		DEFA4	HSPA4L	PHLDB1
		C1QB	Q8TB02_HUMAN		DEFT1P	HPS1	PHTF1
		C1QA	QRSL1		DENND3	HOXB5	PLA2G3
		C1orf54	RAB30		DGAT2	HMBS	PLA2G4A
		C14orf58	RALGPS2		DGCR2	HLTF	PLCH1
		C11orf75	RHPN2		DHRS9	HK1	PLEK
		ATBF1	RNGTT		DHX34	HIST2H4	PLEKHC1
		ASGR2	RP9		DKFZp761E198	HIST1H4E	PLOD2
		ASGR1	RUNDC2A		DNAJC3	HIST1H4B	PPAPDC3
		ASB13	SAV1		DPEP2	HIC2	PPFIBP1
		ASAHL	SDK2		DPEP3	HES6	PPIC
		ARSD	SETBP1		DSC2	HES5	PPP1R14A
		APLP2	SGCE		DTX2	HEBP1	PRICKLE2
		AP1S2	SLC2A5		DYSF	HEATR2	PRKACB
		ANXA5	SLC6A16		EFCBP2	HBZ	PRTFDC1
		ANXA2P1	SNX22		EGLN1	HBQ1	PSTPIP2
		ANKRD50	SNX25		EIF2AK2	HBE1	PTGER3
		ANKRD33	SP140		EIF2C4	HBA2	PTGS1
		ANG	SPIB		ELA2	HBA1	PTPLA
		ALDH2	SSPN		ELF2	HAGH	Q5SQ64_HUMAN
		ADAM15	ST6GAL1		ELL	GYPE	Q5TBE2_HUMAN
		ACOX2	STAG3		ELOVL5	GYPC	Q6ZTF7_HUMAN
			STAP1_HUMAN		EMR1	GYPB	Q8NBX4_HUMAN
			STEAP1		EMR2	GYPA	Q96NA9_HUMAN
			SWP70_HUMAN		EMR3	GSTT1	RAB27B
			SYBU_HUMAN		EMR4	GPT2	RAB33A
			SYPL1		EP300	GPT	RAB38
			SYT17		ERGIC1	GNA11	RAB3C
			SYVN1		ERO1L	GLRX5	RAC3
			TCF4		EVI2B	GDF15	RASA1
			TCL1A		F11R	GCHFR	RBPMS2
			TCL1B		F2RL1	GATA5	RKHD3
			TEAD2		FAM101B	GALNT5	ROBO3
			TLR10		FAM126B	GAL	RRN3
			TMEM156		FAM129A	GADD45GIP1	RSU1
			TMEPAI		FAM23A	GAD1	RTN2
			TNFRSF13B		FAM49A	FRMD4A	RYR2
			TNFRSF13C		FAM53C	FREQ	SALL2
			TNFRSF17		FAM63A	FKBP4	SAMD14
			TSPAN13		FAM8A1	FGFR3	SELP
			TSPAN3		FAS	FECH	SERPINE2
			TXNDC5		FBXL13	FDXR	SH3GL3
			UBE2J1		FCGR2A	FBXO7	SH3PXD2A
			UGT2B17		FCGR3B	FAM89A	SHANK3
			UGT8		FFAR2	FAM83A	SIAE
			UVRAG		FHL3	EXO1	SLC16A10
			VAV2		FLJ14107	ESRRG	SLC24A3
			VIL2		FLJ25084	ESPN	SLC30A5
			VPREB3		FLJ34047	ERMAP	SLC35D3
			ZBTB32		FLOT1	ERAF	SLC37A1
			ZCCHC7		FLOT1_HUMAN	EPOR	SLC44A1
			ZDHHC23		FLOT2	EPB42	SLC8A3
			ZNF154		FNDC3B	ENPP3	SMAD6
			ZNF342		FOXO3A	ELL2	SMTN
			ZNF532		FPR1	ELA2A_HUMAN	SNCA
					FPRL1	EGFL8	SPR
					FRAT1	EEF2K	SRC
					FRAT2	E2F4	ST3GAL3
					FRY	E2F2	STARD8
					FUT7	DYRK3	STS1_HUMAN
					G0S2	DNAJA4	STXBP5
					GAB2	DECR2	SUCNR1
					GABARAPL2	DARC	SV2A
					GBP6	CXADR	TBXA2R
					GCA	CTXN1	TCEAL1
					GDPD3	CTSL1	TCEAL4
					GHRL	CRISP2	TCTEX1D1
					GK	CPOX	TEAD4
					GLT1D1	CMBL	TGFB1I1
					GMFG	CLCN3	THBS1
					GMIP	CEP152	THUMPD2
					GNAI3	CDT1	TM7SF2
					GNAQ	CDC42EP4	TMEM136
					GNB2	CDC42BPA	TMEM163
					GNG10	CD70	TMEM45A
					GPR109A	CCNE1	TMSL8
					GPR109B	CCDC34	TPM2
					GPR177	CBS	TPM4
					GPR44	CAPRIN2	TRPC6
					GPR77	CALB2	TSPAN9
					GPR97	CACHD1	TTC27
					GPSM3_HUMAN	CA8	TWSG1
					GSK3B	CA2	TYBN_HUMAN
					H3L_HUMAN	CA1	UBE2C
					HAL	C6orf117	URP2_HUMAN
					HBP1	C2orf32	VANGL2
					HCG27	C20orf46	VCL
					HCK	C20orf108	VEGFC
					HECW2	C1orf198	VWF
					HERC3	C18orf56	WASF3
					HERC5	C18orf10	WBP5
					HES4	C16orf73	WFDC1
					HIF1A	BTRC	WNT11
					HIP1	BSG	WRB
					HIST1H1C	BRP44	WRNIP1
					HIST1H2AC	BLVRB	XYLT2
					HIST1H2AD	BCAR1	ZFPM2
					HIST1H2BC	BAALC
					HIST1H2BE	AVPI1
					HIST1H3D	ATP1B2
					HIST2H2AA3	ATG4A
					HIST2H2AA4	ATF5
					HIST2H2AC	ATAD5
					HIST2H2BA	ASS1
					HLA-C	ASNS
					HLX1	ARV1
					HN1	ART4
					HSD17B7	ARL4
					HSDL2	ARHGAP23
					HSH2D	ARG2
					HSPA1A	AQP2
					HSPA6	AQP1
					HTATIP2	APOE
					HTR3B	APOC1
					IAG2_HUMAN	ANKRD25
					IBRDC3	ANK1
					ICAM3	AMMECR1
					IDS	AMHR2
					IFIT1	ALS2CR2
					IFIT2	ALS2
					IFIT3	ALAS2
					IFITM2	ALAD
					IFNAR1	AK2
					IFNAR2	AFG3L2
					IFRD1	ADFP
					IGF2R	ADD2
					IGSF6	ADCK1
					IL13RA1	ADAMTS3
					IL17RA	ACSBG1
					IL1B	ACAT1
					IL1R2	ABCC5
					IL1RAP	ABCB10
					IL1RN	A4GALT
					IL5RA	A2ABD1_HUMAN
					IL6R	2014-03-03
					IL8
					IL8RA
					IL8RB
					IMPA2
					INDO
					IRF1
					IRF2
					ISG15
					ISGF3G
					ITM2B
					ITPK1
					JMJD2B
					K0232_HUMAN
					K1024_HUMAN
					KBTBD7
					KCNJ15
					KCNJ2
					KIAA0247
					KIAA1324
					KIAA1539
					KIAA1754
					KIAA1949
					KIF1B
					KIF27
					KLF6
					KLHL2
					KREMEN1
					KRT23
					LAMP2
					LENG4
					LGALS12
					LILRB3
					LIMK2
					LIN7A
					LITAF
					LNPEP
					LOC196752
					LOC283547
					LOC388312
					LOC388572
					LOC388969
					LOC400793
					LOC402176
					LOC440731
					LOC441124
					LOC441193
					LOC641693
					LOC641710
					LOC642267
					LOC642334
					LOC642780
					LOC642788
					LOC642816
					LOC643313
					LOC645649
					LOC646144
					LOC646309
					LOC647834
					LOC649154
					LOC650967
					LOC651143
					LOC651612
					LOC651738
					LOC652578
					LOC652616
					LOC653600
					LPGAT1
					LRG1
					LRMP
					LRP10
					LRRFIP1
					LRRK2
					LSP1
					LST1
					LTF
					LY96
					LYN
					LYSMD2
					LYST
					MAK
					MANSC1
					MAP2K3
					MAP2K4
					MAP3K2
					MAP7D1
					MAPK14
					MAPK3
					MARK2
					MAX
					MBD6
					MCL1
					MEGF9
					MGAM
					MGC42367
					MGC45871
					MIDN
					MLF2
					MLL3
					MLLT7
					MME
					MMP25
					MMP8
					MMP9
					MNDA
					MOBKL2A
					MOSPD2
					MPPE1
					MPZL1
					MRVI1
					MS4A3
					MTHFS
					MTMR3
					MX2
					MXD1
					MYADM
					MYO1F
					MYST1
					NADK
					NALP12
					NBN
					NCF1
					NCF2
					NCF4
					NCOA1
					NDE1
					NDEL1
					NECAP1
					NEDD9
					NFIL3
					NINJ1
					NLRP12
					NOTCH1
					NOTCH4
					NOV
					NP_001008396.1
					NP_001013649.1
					NP_001013689.1
					NP_001013698.1
					NP_055702.1
					NP_055919.1
					NP_060541.3
					NP_060810.1
					NP_061160.2
					NP_061900.1
					NP_065930.2
					NP_073574.1
					NP_085055.1
					NP_085139.2
					NP_114131.1
					NP_689969.2
					NP_705835.1
					NP_710154.1
					NP_777579.1
					NP_789786.2
					NP_859068.2
					NP_997319.1
					NP_997397.1
					NRBF2
					NSFL1C
					NSUN7
					NTNG2
					NUAK2
					NUMB
					NUP50
					O00453-8
					O00627_HUMAN
					OASL
					OAZ2
					OBFC2A
					OGFRL1
					OLIG2
					OLR1
					OR10G3
					OR52K2
					ORM1
					ORM2
					OSBPL2
					OSBPL8
					OSGIN2
					OSM
					OTX1
					OXER1
					P2RY13
					P2RY14
					P54762-3
					PACSIN2
					PADI2
					PAK2
					PANX2
					PAPSS1
					PARP9
					PBEF1
					PBX2
					PBX2_HUMAN
					PCNX
					PCTP
					PDK3
					PDLIM7
					PELI1
					PFKFB4
					PGLYRP1
					PHC2
					PHF20L1
					PHF21A
					PHOSPHO1
					PI3
					PIAS1
					PIGB
					PIGX
					PIK3CD
					PINK1
					PKN2
					PLAGL1
					PLEKHQ1
					PLXNC1
					POLB
					POLR2J2
					PPCDC
					PPP1R12A
					PPP1R3B
					PPP1R3D
					PPP2R2A
					PPP4R1
					PR285_HUMAN
					PREX1_HUMAN
					PRKAR1A
					PRKCZ
					PROK2
					PRR13
					PRRG4
					PRSS33
					PSCD4
					PSG1
					PSG11
					PSG2
					PSG3
					PSG9
					PTAFR
					PTENP1
					PTGS2
					PYGL
					Q59G25_HUMAN
					Q5SP16_HUMAN
					Q6NYC8-2
					Q6ZN80_HUMAN
					Q6ZTK2_HUMAN
					Q6ZU05_HUMAN
					Q6ZV75_HUMAN
					Q85ZX8_HUMAN
					Q8N7N2_HUMAN
					Q8N8K0_HUMAN
					Q8WWB0_HUMAN
					Q96AM0_HUMAN
					Q96FP4_HUMAN
					QPCT
					RAB11FIP1
					RAB33B
					RAB3D
					RAB43
					RAD21
					RAF1
					RALB
					RALBP1
					RAP1A
					RAPGEF6
					RASSF2
					RASSF3
					RBM23
					RBPJ
					REM2
					REPS2
					RFFL
					RFWD2
					RFX2
					RGDSR_HUMAN
					RGS14
					RGS2
					RHOG
					RHOT1
					RIT1
					RMND5A
					RNASE3
					RNASEL
					RNASET2
					RNF103
					RNF13
					RNF145
					RNF149
					RNF24
					ROPN1L
					RPGR
					RPGRIP1
					RPS6KA5
					RRAGD
					RRM2B
					RSAD2
					S100A11
					S100P
					SBNO2
					SCRT2
					SCYL1
					SDCBP
					SEC14L1
					SELL
					SEPX1
					SGK
					SH3BP5L
					SH3GLB1
					SIGLEC10
					SIGLEC5
					SIPA1L2
					SIRPA
					SIRPB1
					SIRPD
					SLA
					SLC12A6
					SLC15A4
					SLC16A3
					SLC16A5
					SLC19A1
					SLC22A4
					SLC25A44
					SLC2A11
					SLC2A3
					SLC45A4
					SLC6A6
					SLCO3A1
					SLK
					SLPI
					SMAP1L
					SMCHD1
					SMPD3
					SOD2
					SOLH
					SORL1
					SOS2
					SP110
					SPAG9
					SPI1
					SPNS3
					SRPK2
					SSH2
					SSH3
					ST3GAL4
					ST3GAL6
					ST4S6_HUMAN
					ST6GALNAC2
					ST8SIA4
					STARD10
					STAT3
					STK40
					STX3
					STXBP3
					SULT1B1
					SVIL
					SYN2
					SYNJ1
					TAGLN2
					TALDO1
					TBC1D14
					TBL1X
					TCN1
					TCP11L2
					TFE3
					TFF3
					TGFA
					TGM3
					THBD
					THBS4
					THRAP2
					TLE3
					TLE4
					TLR1
					TLR6
					TM6SF1
					TMCC3
					TMEM140
					TMEM154
					TMEM157
					TMEM188
					TMEM49
					TMEM71
					TMEM8
					TMEM88
					TMUB2
					TNFAIP2
					TNFAIP6
					TNFRSF10B
					TNFRSF10C
					TNFRSF1A
					TNFRSF9
					TNFSF14
					TNIP1
					TNNI2
					TOPORS
					TP53INP2
					TPST1
					TREM1
					TREML2
					TRERF1
					TRIB1
					TRIM21
					TRIM39
					TRIM9
					TRPM6
					TSC22D3
					TSEN34
					TSPAN2
					TTRAP
					U2966_HUMAN
					UBAP1
					UBE2B
					UBE2R2
					UBN1
					UBR2
					ULK1
					UPF1
					USP10
					USP15
					USP32
					USP49
					USP6
					VASP
					VNN2
					VNN3
					VPS8
					VSTM1
					WDFY3
					WDR26
					WIPF2
					XKR3
					XKR8
					XPO6
					XR_015434.1
					YIPF3
					YPEL3
					ZBED1
					ZBTB34
					ZBTB48
					ZCCHC6
					ZDHHC18
					ZER1
					ZFAND3
					ZNF18
					ZNF20
					ZNF217
					ZNF281
					ZNF324
					ZNF33A
					ZNF350
					ZNF398
					ZNF438
					ZNF641
					ZNF646
					ZNF701
					ZNF746
					ZNFX1
					ZRANB1
