# Supplementary material for: Tolerance Associated Gene Expression following Allogeneic Hematopoietic Cell Transplantation
Source: PLoS One. 2015 Mar 16;10(3):e0117001. doi: 10.1371/journal.pone.0117001 (PMC4361657; doi:10.1371/journal.pone.0117001)
Supplement: S5 File — (XLS) [file pone.0117001.s005.xls]

## Sheet: Pathway Maps
Enrichment analysis report
Enrichment by Pathway Maps					valfiltered for genego(1)_genelist
#	Maps	Total	pValue	Min FDR	p-value	FDR	In Data	Network Objects from Active Data
1	Immune response_PGE2 signaling in immune response	45	1.4551e-06	0.000279379	1.4551e-06	0.000279379	4	CREM (activators), CREM (repressors), COX-2 (PTGS2), PKA-reg (cAMP-dependent)
2	Development_Non-genomic action of Retinoic acid in cell differentiation	56	3.53913e-06	0.000339756	3.53913e-06	0.000339756	4	PRKAR2B, PKA-reg type II (cAMP-dependent), COX-2 (PTGS2), PKA-reg (cAMP-dependent)
3	Transcription_CREM signaling in testis	22	9.46937e-06	0.00060604	9.46937e-06	0.00060604	3	CREM (activators), CREM (repressors), PKA-reg (cAMP-dependent)
4	Regulation of lipid metabolism_Insulin signaling:generic cascades	47	9.66993e-05	0.00348797	9.66993e-05	0.00348797	3	IRS-2, Insulin receptor, PKA-reg (cAMP-dependent)
5	Transport_The role of AVP in regulation of Aquaporin 2 and renal water reabsorption	50	0.000116457	0.00348797	0.000116457	0.00348797	3	PRKAR2B, PKA-reg type II (cAMP-dependent), PKA-reg (cAMP-dependent)
6	Development_Insulin, IGF-1 and TNF-alpha in brown adipocyte differentiation	53	0.00013868	0.00348797	0.00013868	0.00348797	3	IRS-2, Insulin receptor, PKA-reg (cAMP-dependent)
7	Immune response_T regulatory cell-mediated modulation of effector T cell and NK cell functions	53	0.00013868	0.00348797	0.00013868	0.00348797	3	CREM (repressors), COX-2 (PTGS2), PKA-reg (cAMP-dependent)
8	PGE2 pathways in cancer	55	0.000154929	0.00348797	0.000154929	0.00348797	3	NURR1, COX-2 (PTGS2), PKA-reg (cAMP-dependent)
9	Regulation of lipid metabolism_Insulin regulation of glycogen metabolism	56	0.000163498	0.00348797	0.000163498	0.00348797	3	IRS-2, Insulin receptor, PKA-reg (cAMP-dependent)
10	Transcription_PPAR Pathway	63	0.000232225	0.00445872	0.000232225	0.00445872	3	Insulin receptor, COX-2 (PTGS2), PKA-reg (cAMP-dependent)
11	Regulation of lipid metabolism_Insulin regulation of fatty acid metabolism	89	0.000643296	0.0112284	0.000643296	0.0112284	3	IRS-2, Insulin receptor, PKA-reg (cAMP-dependent)
12	Possible influence of low doses of Arsenite on glucose uptake in muscle	28	0.00132672	0.0212275	0.00132672	0.0212275	2	IRS-2, Insulin receptor
13	Influence of low doses of Arsenite on glucose uptake in adipocytes	31	0.00162641	0.0240209	0.00162641	0.0240209	2	IRS-2, Insulin receptor
14	Role of red blood cell adhesion to endothelium in vaso-occlusion in Sickle cell disease	37	0.00231331	0.0287411	0.00231331	0.0287411	2	Thrombospondin 1, PKA-reg (cAMP-dependent)
15	Transcription_Receptor-mediated HIF regulation	39	0.00256787	0.0287411	0.00256787	0.0287411	2	IRS-2, Insulin receptor
16	Translation _Regulation of EIF2 activity	39	0.00256787	0.0287411	0.00256787	0.0287411	2	IRS-2, Insulin receptor
17	CFTR-dependent regulation of ion channels in CF	41	0.00283506	0.0287411	0.00283506	0.0287411	2	PKA-reg type II (cAMP-dependent), PKA-reg (cAMP-dependent)
18	Translation_Insulin regulation of translation	42	0.00297337	0.0287411	0.00297337	0.0287411	2	IRS-2, Insulin receptor
19	Role of cell adhesion in vaso-occlusion in Sickle cell disease	43	0.0031148	0.0287411	0.0031148	0.0287411	2	Thrombospondin 1, PKA-reg (cAMP-dependent)
20	Neurophysiological process_PGE2-induced pain processing	43	0.0031148	0.0287411	0.0031148	0.0287411	2	COX-2 (PTGS2), PKA-reg (cAMP-dependent)
21	Neurophysiological process_ACM regulation of nerve impulse	46	0.00355775	0.0287411	0.00355775	0.0287411	2	CACNA1I, PKA-reg (cAMP-dependent)
22	wtCFTR and deltaF508 traffic / Membrane expression (normal and CF)	46	0.00355775	0.0287411	0.00355775	0.0287411	2	PKA-reg type II (cAMP-dependent), PKA-reg (cAMP-dependent)
23	Development_Leptin signaling via PI3K-dependent pathway	47	0.00371157	0.0287411	0.00371157	0.0287411	2	IRS-2, PKA-reg (cAMP-dependent)
24	Immune response_PGE2 common pathways	47	0.00371157	0.0287411	0.00371157	0.0287411	2	COX-2 (PTGS2), PKA-reg (cAMP-dependent)
25	Development_Melanocyte development and pigmentation	49	0.00402842	0.0287411	0.00402842	0.0287411	2	Frizzled, PKA-reg (cAMP-dependent)
26	Role and regulation of Prostaglandin E2 in gastric cancer	49	0.00402842	0.0287411	0.00402842	0.0287411	2	COX-2 (PTGS2), PKA-reg (cAMP-dependent)
27	Neurophysiological process_Corticoliberin signaling via CRHR1	50	0.00419142	0.0287411	0.00419142	0.0287411	2	NURR1, PKA-reg (cAMP-dependent)
28	Immune response_Histamine signaling in dendritic cells	50	0.00419142	0.0287411	0.00419142	0.0287411	2	CREM (repressors), PKA-reg (cAMP-dependent)
29	Signal transduction_PKA signaling	51	0.00435745	0.0288493	0.00435745	0.0288493	2	PKA-reg type II (cAMP-dependent), PKA-reg (cAMP-dependent)
30	Development_Beta-adrenergic receptors signaling via cAMP	52	0.00452651	0.0289697	0.00452651	0.0289697	2	PKA-reg type II (cAMP-dependent), PKA-reg (cAMP-dependent)
31	Muscle contraction_Regulation of eNOS activity in cardiomyocytes	56	0.00523276	0.0324094	0.00523276	0.0324094	2	PKA-reg type II (cAMP-dependent), PKA-reg (cAMP-dependent)
32	IGF family signaling in colorectal cancer	60	0.00598653	0.0359192	0.00598653	0.0359192	2	IRS-2, COX-2 (PTGS2)
33	Regulation of CFTR activity (normal and CF)	62	0.006381	0.0371258	0.006381	0.0371258	2	PKA-reg type II (cAMP-dependent), PKA-reg (cAMP-dependent)
34	Mechanism of Pioglitazone/Glimepiride and Rosiglitazone/Glimepiride cooperative action in Diabetes mellitus, Type 2	11	0.0213285	0.120443	0.0213285	0.120443	1	Insulin receptor
35	G-protein signaling_Rap2A regulation pathway	17	0.0327804	0.123008	0.0327804	0.123008	1	PKA-reg (cAMP-dependent)
36	Transcription_Transcription factor Tubby signaling pathways	17	0.0327804	0.123008	0.0327804	0.123008	1	Insulin receptor
37	Development_Role of proteases in hematopoietic stem cell mobilization	18	0.0346767	0.123008	0.0346767	0.123008	1	Carboxypeptidase M
38	Beta-adrenergic-dependent CFTR expression	18	0.0346767	0.123008	0.0346767	0.123008	1	PKA-reg (cAMP-dependent)
39	Development_Alpha-1 adrenergic receptors signaling via cAMP	19	0.0365695	0.123008	0.0365695	0.123008	1	PKA-reg (cAMP-dependent)
40	Role of prenatal nicotine exposure in inhibition of pancreatic beta cells differentiation and function	21	0.0403446	0.123008	0.0403446	0.123008	1	Insulin receptor
41	Development_Role of G-CSF in hematopoietic stem cell mobilization	21	0.0403446	0.123008	0.0403446	0.123008	1	Carboxypeptidase M
42	Transcription_ChREBP regulation pathway	21	0.0403446	0.123008	0.0403446	0.123008	1	PKA-reg (cAMP-dependent)
43	Expression targets of Tissue factor signaling in cancer	22	0.0422269	0.123008	0.0422269	0.123008	1	Coagulation factor V
44	Immune response_MIF-mediated glucocorticoid regulation	22	0.0422269	0.123008	0.0422269	0.123008	1	COX-2 (PTGS2)
45	Apoptosis and survival_Beta-2 adrenergic receptor anti-apoptotic action	23	0.0441057	0.123008	0.0441057	0.123008	1	PKA-reg (cAMP-dependent)
46	Development_EGFR signaling via PIP3	23	0.0441057	0.123008	0.0441057	0.123008	1	IRS-2
47	Immune response_LPS-induced platelet activation	25	0.0478528	0.123008	0.0478528	0.123008	1	COX-2 (PTGS2)
48	Immune response_IL-10 signaling pathway	26	0.0497212	0.123008	0.0497212	0.123008	1	IRS-2
49	Development_Signaling of Beta-adrenergic receptors via Beta-arrestins	26	0.0497212	0.123008	0.0497212	0.123008	1	PKA-reg (cAMP-dependent)
50	G-protein signaling_G-Protein alpha-i signaling cascades	27	0.0515861	0.123008	0.0515861	0.123008	1	PKA-reg (cAMP-dependent)

## Sheet: Info
Info
General
Date	2014-09-24
Server	portal.genego.com
Version	6.19.65960
Name	Moffitt - Gregory Bloom
Login	moffitt18
Workflow Settings
Type	Enrichment
Signals	both
Distribution	intersection
Sorting method	statistically significant
Active Data
Name	Type	Size		Threshold	0
valfiltered for genego(1)_genelist	General	29		P-value	1
