# Supplementary material for: Tolerance Associated Gene Expression following Allogeneic Hematopoietic Cell Transplantation
Source: PLoS One. 2015 Mar 16;10(3):e0117001. doi: 10.1371/journal.pone.0117001 (PMC4361657; doi:10.1371/journal.pone.0117001)
Supplement: S6 File — (XLS) [file pone.0117001.s006.xls]

## Sheet: Your Results
Gene Name	Ensembl Gene	EntrezGene	Affymetrix
SOX13	ENSG00000143842	9580	[HG_Focus] 38918_at
			244341_at
CR1	ENSG00000203710	2334	[HG_U133B] 244313_at
SLC24A4	ENSG00000140090	10978	[HG_U133B] 243969_at
			243915_at
NOL7	ENSG00000010017	10048	[HG_U133B] 243739_at
			243618_s_at
CASZ1	ENSG00000130940	54897	[HG_U133B] 243386_at
			243109_at
			243049_at
ZNF611	ENSG00000175885		[HG_U133B] 242463_x_at
			241769_at
C21orf81	ENSG00000215559	16413	[HG_U133B] 241233_x_at
	ENSG00000163564	149628	[HG_U133B] 240413_at
			240254_at
			239744_at
			239383_at
			238568_s_at
MPP7	ENSG00000150054	143098	[HG_U133B] 238451_at
RBP7	ENSG00000162444	30316	[HG_U133B] 238066_at
			237322_at
			236921_at
LOC165186	ENSG00000189350	165186	[HG_U133B] 236717_at
	ENSG00000120594	84898	[HG_U133B] 236297_at
MCTP1	ENSG00000175471	79772	[HG_U133B] 235740_at
			235230_at
			234186_at
SYTL2	ENSG00000137501	54843	[HG_U133B] 232914_s_at
KIF21A	ENSG00000139116	55605	[HG_U133_Plus_2] 231875_at
	ENSG00000163508	3372	[HG_U133B] 231776_at
FOXO4	ENSG00000184481	4303	[HG_U133B] 231377_at
			231199_at
	ENSG00000158427	11013	[HG_U133B] 230664_at
	ENSG00000159110	5433	[HG_U133B] 230631_s_at
	ENSG00000110077	64231	[HG_U133B] 230550_at
EDG8	ENSG00000180739	53637	[HG_U133B] 230464_at
	ENSG00000159618	221188|654091	[HG_U133B] 229971_at
	ENSG00000151948	144423	[HG_U133B] 229770_at
	ENSG00000100023	23759	[HG_U133B] 228788_at
			228658_at
	ENSG00000101096	4773	[HG_U133B] 228442_at
	ENSG00000134970	21354|51014	[HG_U133B] 228234_at
			227929_at
C4orf32	ENSG00000174749	132720	[HG_U133B] 227856_at
	ENSG00000133067	59352	[HG_U133B] 227819_at
	ENSG00000120594	84898	[HG_U133B] 227276_at
			227168_at
	ENSG00000101096	4773	[HG_U133B] 226991_at
DTX4	ENSG00000110042	23220	[HG_U133B] 226841_at
LOC152485	ENSG00000151612	152485	[HG_U133B] 226764_at
TGFBR3	ENSG00000069702	7049	[HG_U133B] 226625_at
SBK1	ENSG00000188322	388228	[HG_U133B] 226548_at
PAK1	ENSG00000149269	5058	[HG_U133B] 226507_at
TMEM55A	ENSG00000155099	55529	[HG_U133B] 226338_at
SASH1	ENSG00000111961	19182	[HG_U133B] 226022_at
KIF21A	ENSG00000139116	55605	[HG_U133B] 226003_at
GLCCI1	ENSG00000106415	113263	[HG_U133B] 225706_at
PLCXD2	ENSG00000144824	26462|90102	[HG_U133B] 225688_s_at
SYTL2	ENSG00000137501	54843	[HG_U133B] 225496_s_at
CCNY	ENSG00000108100	219771	[HG_U133B] 224649_x_at
SLC40A1	ENSG00000138449	10909	[HG_U133B] 223044_at
CLEC4E	ENSG00000166523	26253	[HG_U133B] 222934_s_at
DAPP1	ENSG00000070190	27071	[HG_U133B] 222859_s_at
CHST12	ENSG00000136213	55501	[HG_U133B] 222786_at
KCTD15	ENSG00000153885	79047	[HG_U133B] 222668_at
TBX21	ENSG00000073861	11599	[HG_Focus] 220684_at
	ENSG00000167279		[HG_U133A] 220546_at
PLEKHF1	ENSG00000166289	79156	[HG_U133A] 219566_at
RTN3	ENSG00000133318	10469	[HG_Focus] 219549_s_at
ARRB1	ENSG00000137486	408	[HG_Focus] 218832_x_at
	ENSG00000141179	58488	[HG_Focus] 218676_s_at
DYSF	ENSG00000135636	8291	[HG_Focus] 218660_at
FLJ11151	ENSG00000103381	55313	[HG_U133A] 218610_s_at
	ENSG00000075234	55020	[HG_U133A] 218272_at
RBM47	ENSG00000163694	54502	[HG_U133A] 218035_s_at
	ENSG00000168461	9771	[HG_U133A] 217764_s_at
	ENSG00000168461	9771	[HG_U133A] 217763_s_at
	ENSG00000168461	9771	[HG_Focus] 217762_s_at
TRA@	ENSG00000211829		[HG_U133A] 217143_s_at
	ENSG00000211686		[HG_U133A] 216920_s_at
GRN	ENSG00000030582	2896	[HG_U133A] 216041_x_at
PTGDR	ENSG00000168229	9591	[HG_U133A] 215894_at
	ENSG00000211686		[HG_U133A] 215806_x_at
CD163	ENSG00000177575	9332	[HG_U133A] 215049_x_at
	ENSG00000142192	351	[HG_U133A] 214953_s_at
VPS13A	ENSG00000197969	23230	[HG_U133A] 214785_at
ALOX5	ENSG00000012779	435	[HG_U133A] 214366_s_at
	ENSG00000088832	3711	[HG_U133A] 214119_s_at
	ENSG00000115085	12858	[HG_U133A] 214032_at
KIAA0888	ENSG00000198780	26049	[HG_U133A] 213954_at
			213906_at
CENTD1	ENSG00000047365	116984	[HG_U133A] 213618_at
RNASE6	ENSG00000169413	6039	[HG_Focus] 213566_at
CTSB	ENSG00000164733	1508	[HG_U133A] 213274_s_at
SORT1	ENSG00000134243	11186	[HG_U133A] 212807_s_at
	ENSG00000158321	26053	[HG_U133A] 212599_at
	ENSG00000178695	14678	[HG_U133A] 212192_at
GPR56	ENSG00000205336	9289	[HG_Focus] 212070_at
	ENSG00000211686		[HG_U133A] 211144_x_at
SMAD1	ENSG00000170365	6767	[HG_Focus] 210993_s_at
SRD5A1	ENSG00000145545	6715	[HG_U133A] 210959_s_at
	ENSG00000064225	18080	[HG_Focus] 210942_s_at
FUT7	ENSG00000180549	4018	[HG_Focus] 210506_at
	ENSG00000069667	10258	[HG_Focus] 210479_s_at
	ENSG00000069667	10258	[HG_U133A] 210426_x_at
RTN1	ENSG00000139970	6252	[HG_U133A] 210222_s_at
ABCB4	ENSG00000005471	5244	[HG_Focus] 209994_s_at
ABCB1	ENSG00000085563	5243	[HG_U133A] 209993_at
	ENSG00000211686		[HG_U133A] 209813_x_at
	ENSG00000114423	1542	[HG_Focus] 209682_at
ENTPD1	ENSG00000138185	3363	[HG_U133A] 209474_s_at
ENTPD1	ENSG00000138185	3363	[HG_Focus] 209473_at
	ENSG00000160271	5900	[HG_U133A] 209050_s_at
	ENSG00000068793	23191	[HG_U133A] 208923_at
DUSP6	ENSG00000139318	3072	[HG_U133A] 208893_s_at
ENTPD1	ENSG00000138185	3363	[HG_U133A] 207691_x_at
GZMM	ENSG00000197540	3004	[HG_Focus] 207460_at
SH2D2A	ENSG00000027869	10821	[HG_Focus] 207351_s_at
	ENSG00000172215	10663	[HG_Focus] 206974_at
GFI1	ENSG00000162676	2672	[HG_Focus] 206589_at
RGS9	ENSG00000108370	8787	[HG_Focus] 206518_s_at
	ENSG00000089692	3902	[HG_Focus] 206486_at
MATK	ENSG00000007264	4145	[HG_Focus] 206267_s_at
BZRAP1	ENSG00000005379	16831	[HG_Focus] 205839_s_at
	ENSG00000213809	22914	[HG_Focus] 205821_at
CD1D	ENSG00000158473	1637	[HG_Focus] 205789_at
IL17RA	ENSG00000177663	23765	[HG_Focus] 205707_at
	ENSG00000100365	4689	[HG_U133A] 205147_x_at
	ENSG00000014914	24307	[HG_Focus] 205076_s_at
CACNA2D2	ENSG00000007402	1400	[HG_Focus] 204811_s_at
	ENSG00000155659	11326	[HG_Focus] 204787_at
TGFBR3	ENSG00000069702	7049	[HG_Focus] 204731_at
F5	ENSG00000198734	2153	[HG_Focus] 204714_s_at
TOX	ENSG00000198846	18988	[HG_U133A] 204530_s_at
TOX	ENSG00000198846	18988	[HG_U133A] 204529_s_at
ALOX5	ENSG00000012779	435	[HG_U133A] 204445_s_at
ACPP	ENSG00000014257	125	[HG_Focus] 204393_s_at
LMO2	ENSG00000135363	6642	[HG_Focus] 204249_s_at
RUNX3	ENSG00000020633	864	[HG_U133A] 204198_s_at
RUNX3	ENSG00000020633	864	[HG_Focus] 204197_s_at
CYBB	ENSG00000165168	1536	[HG_Focus] 203923_s_at
LLGL2	ENSG00000073350	3993|652838	[HG_Focus] 203713_s_at
CD163	ENSG00000177575	9332	[HG_Focus] 203645_s_at
RTN1	ENSG00000139970	6252	[HG_Focus] 203485_at
SPTLC2	ENSG00000100596	9517	[HG_U133A] 203128_at
	ENSG00000111321	6718	[HG_Focus] 203005_at
NAGA	ENSG00000198951	IPR003764	[HG_U133A] 202944_at
YES1	ENSG00000176105	12841	[HG_Focus] 202933_s_at
SYNE2	ENSG00000054654	17084	[HG_U133A] 202761_s_at
AK1	ENSG00000106992	361	[HG_Focus] 202587_s_at
	ENSG00000115841	151393	[HG_U133A] 202436_s_at
IL13RA1	ENSG00000131724	5974	[HG_Focus] 201887_at
	ENSG00000151208	9231	[HG_Focus] 201681_s_at
TALDO1	ENSG00000177156	6888	[HG_Focus] 201463_s_at
ATP6V1H	ENSG00000047249	18303	[HG_U133A] 201310_s_at
CTNNA1	ENSG00000044115	1495	[HG_U133A] 200765_x_at
DPYSL2	ENSG00000092964	1808	[HG_Focus] 200762_at
	ENSG00000142192	351	[HG_Focus] 200602_at
			1569773_at
			1569607_s_at
	ENSG00000181877		[HG_U133_Plus_2] 1569496_s_at
			1569482_at
			1569401_at
	ENSG00000197057	401124	[HG_U133_Plus_2] 1564160_at
			1564139_at
			1562255_at
			1562056_at
			1559425_at
			1559101_at
			1558154_at
